# Supplementary material for: Structural coordination between active sites of a CRISPR reverse transcriptase-integrase complex
Source: Nat Commun. 2021 May 6;12:2571. doi: 10.1038/s41467-021-22900-y (PMC8102632; doi:10.1038/s41467-021-22900-y)
Supplement: Supplementary file 4 — Supplementary Data 1 [file 41467_2021_22900_MOESM4_ESM.zip]

Archive with 2 entries (2 files):
- Supplementary Data Set 1.gb
- __MACOSX/._Supplementary Data Set 1.gb
