# Supplementary material for: Structural coordination between active sites of a CRISPR reverse transcriptase-integrase complex
Source: Nat Commun. 2021 May 6;12:2571. doi: 10.1038/s41467-021-22900-y (PMC8102632; doi:10.1038/s41467-021-22900-y)
Supplement: Supplementary file 4 — Supplementary Data 1 [file 41467_2021_22900_MOESM4_ESM.zip › Supplementary Data Set 1.gb]

LOCUS       CG02_land_8_20_14_3.00_150_scaffold_47_extraction       14733 bp    DNA     linear   UNA 30-SEP-2020
DEFINITION  CG02_land_8_20_14_3.00_150_scaffold_47, contig.
ACCESSION   CG02_land_8_20_14_3
VERSION     CG02_land_8_20_14_3.00_150_scaffold_47
KEYWORDS    .
SOURCE      CG02_land_8_20_14_3_00_150_CG_Thiomicrospira_01_43_30__concot.16
  ORGANISM  CG02_land_8_20_14_3_00_150_CG_Thiomicrospira_01_43_30__concot.16.
FEATURES             Location/Qualifiers
     source          <1..14733
                     /organism="CG02_land_8_20_14_3_00_150_CG_Thiomicrospira_01
                     _43_30__concot.16"
                     /mol_type="genomic DNA"
                     /label="source CG02 land 8 20 14 3 00 150 CG
                     Thiomicrospira 01 43 30  concot.16"
     tRNA            <1..77
                     /product="Leu"
                     /label="Leu tRNA"
     gene            <1..77
                     /locus_tag="CG02_land_8_20_14_3.00_150_scaffold_47_trna_1"
                     /label="gene"
     tRNA            100..173
                     /product="Val"
                     /label="Val tRNA"
     gene            100..173
                     /locus_tag="CG02_land_8_20_14_3.00_150_scaffold_47_trna_2"
                     /label="gene"
     CDS             complement(250..882)
                     /product="Tax=CG_Thiomicrospira_01"
                     /codon_start=1
                     /transl_table=11
                     /translation="LDFYFPTPYSEIFPSRRQPDVYIDKKDAIIELAFLPFVRMRHAI
                     DDKLLENIEDFNDMVNLLQRQIRQENHHVRLICSDLTLEVNNVTVPLTRMNFIFYYWM
                     AKKCVEGSVVRYDFEPGDSVSMTYSAELFVCVDEIFAEGTDEHITAIEDLESRFENGL
                     KKRFFDDRKVEIKEILTQYLGVNAPSYLIEKIPGQKANGMKLQPNQIEFG*"
                     /db_xref=33602773
                     /db_xref="tgr:Tgr7_1789"
                     /db_xref="UniRef100_B8GSG7"
                     /modified_by="basem"
                     /label="csx1-like"
     gene            complement(250..882)
                     /locus_tag="CG02_land_8_20_14_3.00_150_scaffold_47_66"
                     /label="gene"
     CDS             complement(901..1389)
                     /product="Tax=CG_Thiomicrospira_01"
                     /codon_start=1
                     /transl_table=11
                     /translation="MAHVTNKPIKKILFSILGTSPQILTETVYALTQNDPKFIPDEIF
                     VLTTGFGAEQCIRGLFQANGGWFNKLCQIYNLNSIAFSPKHVISIRNDQNEIIQDIRT
                     PEDNRAVANQISRMIRDFTSDPHVDLHVSIAGGRKTMGFYAGYALSMFGRDQDQLSHV
                     LV*"
                     /db_xref=33602772
                     /db_xref="UniRef100_N6ZTJ6"
                     /db_xref="cbx:Cenrod_0812"
                     /db_xref="N6ZTJ6_9RHOO"
                     /modified_by="basem"
                     /label="csx1"
     gene            complement(901..1389)
                     /locus_tag="CG02_land_8_20_14_3.00_150_scaffold_47_67"
                     /label="gene"
     CDS             1886..2398
                     /product="Tax=CG_Thiomicrospira_01"
                     /codon_start=1
                     /transl_table=11
                     /translation="LTLRLFLSIIDILPPILVFIGIRLPQKRKQWVQELDNYLDVNFV
                     YNNQIQIKVERVPLASIANAREQAQAMIKALNDDMYASLEPMLKDFRSYEIRRESIGN
                     EEKCIELHRATIELTKPLSQQPLSTQNRGLAHYRVDETKNEFIYWNIPNKTKKIINPE
                     TKEERDLSLH*"
                     /db_xref=33602771
                     /label="Tax=CG Thiomicrospira 01 CDS"
     gene            1886..2398
                     /locus_tag="CG02_land_8_20_14_3.00_150_scaffold_47_68"
                     /label="gene"
     cas10           2429..4135
                     /product="Tax=CG_Thiomicrospira_01"
                     /codon_start=1
                     /transl_table=11
                     /translation="MSYNLYQFEAVFIQDYILSGGKIKTMVGASEIIEAITNQLLDEA
                     VEKLGLKIKKIDKLPEKGELNLLDNEVVFPRRAGAVFMMITHNEKAAQDFAKLWPILV
                     SNFAPGLRFSAAMDSDENLAEAAKKVRRKLNDQKNQPQTFLPESTPLTVRFQKTGLAQ
                     VEAPAGTKKDGADWTMQAKLSHCFKSLADKHIDKKDQSFKGKQFVFPQQFEHRHTKEY
                     WRESFPFKTTDPGNHSIAIIHTDGNGLGLYVQKIFAGLSKLTAAEYIHGYAEFSQGLD
                     VATQKAAQQATHWLIQHYQQEETPYKVEIKDENVLPLPMRPLILGGDDLTCIVRADYA
                     LGFINAFTEAFEQQTTDFLKGLEALKDVLPERLTCTTGMIFIKSNQPFSLAYKLAEEL
                     CSTAKKAGQKISAQQNSDKPMPPSLIYFLHTTNTLFDELDVQLDQELKTSDDKCLSLC
                     PYAFQAEQERPVLNQLFELKACFDKDKDDQLNPSAVRNYAGHLHQDPHYAETFWNRWQ
                     KLVGDDKAKTRQAWSSFEALWSQMSDKNEDPNHLPVADLVSLFALDIKDPNSTPKTEA
                     TI*"
                     /db_xref=33602770
                     /db_xref="UniRef100_H7EMP3"
                     /db_xref="rsi:Runsl_4341"
                     /db_xref="H7EMP3_9SPIO"
                     /modified_by="basem"
                     /label="cas10"
     gene            2429..4135
                     /locus_tag="CG02_land_8_20_14_3.00_150_scaffold_47_69"
                     /label="gene"
     cas7            4132..4743
                     /product="Tax=CG_Thiomicrospira_01"
                     /codon_start=1
                     /transl_table=11
                     /translation="MSYLLTAEFLTYWHIGTGRGSGQNLDALVEKDAHGLPYVPGKTI
                     KGLFRDAFYKMDHWQSTQYTDFLFGARTAEDKHTRDETTPGRLRFSNLNLIERGYLIQ
                     HDNQDDKYEGKLIPHLFQTQASTAIDEKTGSAKEKSLRMIEVVVPANLEGDIEYLPSI
                     HDKEQPVSLDDLTKLLEQAASLITHIGANKNRGMGRVRLEVKA*"
                     /db_xref=33602769
                     /db_xref="UniRef100_S7WSS8"
                     /db_xref="fsc:FSU_2042"
                     /db_xref="S7WSS8_9BACT"
                     /modified_by="basem"
                     /pseudo
                     /label="csm3"
     gene            4132..4743
                     /locus_tag="CG02_land_8_20_14_3.00_150_scaffold_47_70"
                     /label="gene"
     cas5            4743..6284
                     /product="Tax=CG_Thiomicrospira_01"
                     /codon_start=1
                     /transl_table=11
                     /translation="MSTQTIQLQLTLTEPLVLSQSNATEGAHQSLDYIPGATILGAMA
                     AQHYRDFKQQGKAYELFHSGKVRFHNAYPLVNDQPSYPVPLSLHYDKLGEKEEPINYL
                     HKTYATEEGNDPNKIKQVIQGKQHRKGYVSTTQNHQAWSFFEPEKTLQMRTAINPKKG
                     KAQESQLYGYQLLKAGTQYLAQISCDDAELAQQLEATLNGQKDLLIGRSRSAQYGKVQ
                     LSVQAAKTNQANKPIIKIDDEDHLILWLASDMAIYNQHGQPTLSPSLQDMGLKVQGEF
                     ISAKSFVRTRQYAPYNGFRKSYDLERQVLTQGSILTYKLTGAFSEADMQTLQQGIGAY
                     TENGLGQVVLDNSFKLLQQSEISLQKPKAQRQTQSVQNPNTALMAYLVEQAQQREVDA
                     KYAEAIDGLLNELQKLYQSARNYNGLMPGQAFGPGKTQWGALRNYATQVKNKKDLQDK
                     LFEGQDAFIKKSDKDWAVSTGHTTFKNWLADLVNKETNDLTLIRGLAFKVNQNKILLA
                     LMEGK*"
                     /db_xref=33602768
                     /db_xref="UniRef100_UPI0003602E08"
                     /db_xref="vvy:VVA1539"
                     /db_xref="UPI0003602E08"
                     /modified_by="basem"
                     /label="csx10"
     gene            4743..6284
                     /locus_tag="CG02_land_8_20_14_3.00_150_scaffold_47_71"
                     /label="gene"
     cas7            6284..7684
                     /product="Tax=CG_Thiomicrospira_01"
                     /codon_start=1
                     /transl_table=11
                     /translation="MLLYNTPIFYSALVTIECATPLSVKADESDLTIDSRIVRDVNGY
                     PTIPGTSIAGVLRSVARECNAEENSLFGAAGEEDLPSQIQVSFGFIHNANNQPIVGLL
                     PAEQRNTENDIETLLKDLMPILRDQVALNEYGAAKDGAKMDRTAVPKGTRFSFELNWA
                     TDKPNDDQWHKILAWLCHPAFRLGGLTRRGFGKVKIVSIKQQMYNFEEQAELNRWQQN
                     RPLDFNAQKGEDLSGQFQQREAANYIDFAIDLEAEDFWRIGQGDKALGTLGKDYDKEP
                     DLKPYTETVIHWQNDQAGLQNHQVVIPASGIKGALRHRTLFHYRRLHNDFTDGSKPCE
                     RTDKELKDLFGTIEERGLAGAIILDDIYLDKTPDHKVMMHNKIDRFTGGTIDGALFSE
                     QLLYGGGFKLEGQIKETQQSSELLQAFRLALLDLAQGRLALGGGSTKGHGYFQAKSMH
                     LTALEQAENNKQEKSA*"
                     /db_xref=33602767
                     /db_xref="UniRef100_UPI00037A0437"
                     /db_xref="pdn:HMPREF9137_2394"
                     /db_xref="UPI00037A0437"
                     /db_xref="K09002"
                     /modified_by="basem"
                     /pseudo
                     /label="csm3"
     gene            6284..7684
                     /locus_tag="CG02_land_8_20_14_3.00_150_scaffold_47_72"
                     /label="gene"
     CDS             7681..8157
                     /product="Tax=CG_Thiomicrospira_01"
                     /codon_start=1
                     /transl_table=11
                     /translation="MNLTNAYNQIKAELNAQWMSELNTESLQVTSNSHCQNDQAWSKI
                     RDFQPKQGWIQTLDEVHLIENGQLPKNEDNLISAELVNANNESLHIRPSSRGQLSLVH
                     FTPNQGQSYYVIQTAHQIKHGKKNGTAHYKLYWQFNTPQTQPALSRLIEINQLEKK*"
                     /db_xref=33602766
                     /modified_by="basem"
                     /label="csx19"
     gene            7681..8157
                     /locus_tag="CG02_land_8_20_14_3.00_150_scaffold_47_73"
                     /label="gene"
     cas7            8157..10220
                     /product="Tax=CG_Thiomicrospira_01"
                     /codon_start=1
                     /transl_table=11
                     /translation="MASITSPYNFVPMAETVHIPSWQHISHDSPEKDGLSGIIEYELR
                     NVSPLMVGDKRIEDERGGIVEFFKTPDNQYAIPGTSLKGMIRNWLEIATHSRLSIIND
                     NWLSYRDLRNKEYTELLTDSVNGAYKAKSQAGWLKFESGEWKLYPAQVWRIENSEIQK
                     TFSITIKDKEAEKIYAKLGGLQAVNFEPEDEKTHANHTVPMVYASATSIKKATPDSAK
                     GFLIVTGQMPGPKFPKPGQSKGKHMNFIFSPPSRQPLEYENEMVLKGFLDINKEKGDF
                     QYLKKLGHQHGIPVFFIQSQQKVTQIGMAQMFRFPYKHSVGQLRYPSHIDNGDKAKDF
                     TQILFGDVDSHSETRSQKGRLSFSLAKAQTEHITTQLLPSTVLGAPRNSFYPAYIDQN
                     EIKGSYSTYNQKVAKLSGFKRYAVHKGFNANVLPKPPEIKGKVNYKVAVQIKALSENQ
                     IFSGKVRFHNLNKFELGALLYTLNISKQEGLYHQLGMGKPYGLGKVKFENIKLDLTEE
                     QNLSEQKIIDSFIDYADNEIQSKQTINQLLVMQNENSFADGELKYLSFPTGFVDTIKS
                     GGKNKLPALAEKAADLAKKIEQEKNEQIRQQKIKEAQQAQKDKRNQKSVVDTLVKEKL
                     NGEINKAAIHTLSESPSLWKDLAEDDQQALANKIKVSDYYKNANTKVRKKIRQALGDL
                     SKRII*"
                     /db_xref=33602765
                     /db_xref="UniRef100_UPI00036F4757"
                     /db_xref="sgn:SGRA_0451"
                     /db_xref="UPI00036F4757"
                     /modified_by="basem"
                     /pseudo
                     /label="csm5 Tax=CG Thiomicrospira 01 CDS"
     gene            8157..10220
                     /locus_tag="CG02_land_8_20_14_3.00_150_scaffold_47_74"
                     /label="gene"
     Cas6-RT-Cas1    10221..13166
                     /product="Tax=CG_Thiomicrospira_01"
                     /codon_start=1
                     /transl_table=11
                     /translation="MILPSFPDLTGLVVNLKFTARAEFSLNHEMAVDAFLRHSLNLGE
                     SYSHHLSIITPENGRLFYREGDTYRFVVIAMGNQQQTNSIWHTLINHLRKLPDSAPIT
                     DKQAPLRNNIKLESLNDLFDGIPVSSKESLDAYTLQRAMEQGLAWHKAANLTEQPLDI
                     QWYWQSTVRILHADHKQHKGEQRYCRDAVQLTPLLLLKRIYETLNNVATYFGLKTNKN
                     TTENHQAWLKEQAQYIEIQHPDLYWIDTPYFGKDAEKNTLGGMAGNFTLSLKPGIEPG
                     LLAMLILTQMVGVGQRRTSGLGKYWLKHSLKHAHLILGLKPNRVTRSQTLLDCIIQPH
                     IISQAIAEIEKKTNIDTLNERTLSQVQSAIGQLRKHQYQAPKLQGFTIPKKDGTERLL
                     AVSPLYDRILQKAAAIVLTPGLDAIMSQASYGYRKGLSRQQVRYEIQNAYRQGYHWVY
                     ESDIEDFFDAVYRPQLINRLKSLLGNDPLWEQIESWLGQDIHIKDTIIERTPNLGLPQ
                     GSPLSPLLANFILDDFDSDLETHGFKIIRFADDFIILCKSQHEAQQAAHAVEQSLKEV
                     KLSINVEKTHIIQLNQGFRFLGYLFREDHAIEIAGEKSDGRTTFAAEQTPTNLPPWLA
                     NLGTKSPQPLADDDLPKKSYGQIETQGTHLVLAGDAQIITTDNQNLIVKKDDKITHKI
                     SLEQLHAVTLIGLHTMTLPAKHRLLEHKIPVHIADRTGRYLGAVTSFQPAQNNYKNWF
                     IQLQMCDREPFAHAIAQQIVISRIHNQRQTLLKRKAHRKQLQQTLSNLKKLQYKVTAA
                     TKRSSLNGLEGSATREYFQQFNLFLPEWAHFSKRTRRPPKDPFNVLLSLGYTILYSHT
                     DAILQSAGFITWKGIYHQQSAAHAALASDIMESYRHLVERYAIYIINHGQIKQDDFRQ
                     EKDHLGQDTIRLSAEARRRYVGGLINRFQKFSKDKTLHQHLYQQAQQLKNAMHNQQSS
                     QFQVWKELK*"
                     /db_xref=33602764
                     /db_xref="mme:Marme_0669"
                     /db_xref="UniRef100_F2K1V9"
                     /db_xref="K15342"
                     /modified_by="basem"
                     /label="RT-Cas1"
     gene            10221..13166
                     /locus_tag="CG02_land_8_20_14_3.00_150_scaffold_47_75"
                     /label="gene"
     CDS             13163..13453
                     /product="Tax=CG_Thiomicrospira_01"
                     /codon_start=1
                     /transl_table=11
                     /translation="MKHYLICFDVQHDKTRAKLSRLLEKYGPRVQGSVFEVSFKTPDR
                     KRQLEYKIHQIIKQSNTEENNIRFYNLNKDTIKHSHDINGNPIAQLPAAIVL*"
                     /db_xref=33602763
                     /db_xref="mme:Marme_0668"
                     /db_xref="UniRef100_F2K1V8"
                     /label="Tax=CG Thiomicrospira 01 CDS"
     gene            13163..13453
                     /locus_tag="CG02_land_8_20_14_3.00_150_scaffold_47_76"
                     /label="gene"
     misc_RNA        13730..13764
                     /created_by="User"
                     /label="Repeats"
     misc_RNA        13812..13846
                     /created_by="User"
                     /label="Repeats"
     misc_RNA        13881..13915
                     /created_by="User"
                     /label="Repeats"
     misc_RNA        13950..13984
                     /created_by="User"
                     /label="Repeats"
     misc_RNA        14020..14054
                     /created_by="User"
                     /label="Repeats"
     misc_RNA        14089..14123
                     /created_by="User"
                     /label="Repeats"
     misc_RNA        14158..14192
                     /created_by="User"
                     /label="Repeats"
     misc_RNA        14226..14260
                     /created_by="User"
                     /label="Repeats"
     misc_RNA        14292..14326
                     /created_by="User"
                     /label="Repeats"
     misc_RNA        14361..14395
                     /created_by="User"
                     /label="Repeats"
     misc_RNA        14430..14464
                     /created_by="User"
                     /label="Repeats"
     misc_RNA        14499..14533
                     /created_by="User"
                     /label="Repeats"
     misc_RNA        14564..14598
                     /created_by="User"
                     /label="Repeats"
ORIGIN      
        1 tgatgaaatt ggtagacatg acggattcaa aatccgttgc tagtaatagc gtggcggttc
       61 gagtccgccc actggtacca ttctcgtata tccctatata cgaccgtagc tcagttggtt
      121 agagcaccac cttgacatgg tgggggtcgg tggttcgaat ccactcggtc gtaccaattt
      181 ttactttaaa ataaattgat taaatcttag gcccttgaaa taaggtaaat acttcaactg
      241 ctactgattt taaccaaatt cgatttggtt gggttgaagc ttcatgccat tcgccttctg
      301 tccgggtatt ttttcaatga gataagatgg ggcattgacc ccaagatatt gggttagaat
      361 ttctttaatt tcaaccttcc tgtcatcaaa aaaacgcttt tttaaaccat tttcaaaacg
      421 agactctaga tcttctatgg cggtgatatg ttcatcagtg ccttccgcaa agatttcatc
      481 gacacataca aatagttcgg cgctataggt catcgataca ctgtctccag gttcaaaatc
      541 gtagcgaacc acactccctt caacgcattt ttttgccatc caataataga aaataaaatt
      601 cattcgtgtc aaaggaacgg ttacattatt tacctcaagc gttaagtctg aacaaattag
      661 ccttacatgg tgattctctt ggcggatttg gcgttgcagc aagttaacca tgtcattaaa
      721 gtcttcaatg ttttctaata acttgtcatc aattgcatgg cgcatgcgca caaatggcaa
      781 aaaagccaat tcaataatgg catctttttt atcaatgtat acatcaggct gacggcgtga
      841 tggaaagatt tctgaataag gtgtcggaaa atagaaatcc aattcacttt caaatttttc
      901 ctatactaaa acatgtgaca gttggtcttg atcgcgtcca aacattgaaa gcgcataacc
      961 agcatagaag cccattgttt ttcgaccacc agcgattgaa acatgcaaat ctacatgcgg
     1021 gtcagaggtg aaatctcgaa tcatccgact aatttggtta gctactgcac gattatcttc
     1081 tggggtgcga atatcttgaa taatctcatt ttgatcattg cgaatactaa tcacatgttt
     1141 aggcgaaaaa gcgatgctgt ttaaattata aatttggcat agtttattaa accaccctcc
     1201 gtttgcttga aataagcctc gtatacattg ttcagcccca aacccagtgg ttaaaacaaa
     1261 tatctcatcg ggaataaatt taggatcatt ttgagtgagc gcataaaccg tttcagtcaa
     1321 aatttgcgga gaagtcccca aaattgaaaa cagtattttt tttatcggtt tgtttgttac
     1381 atgagccata ttttgtatct tttaagtaat gaattaagtg tttattattt caaaagtttt
     1441 tgctgatttt cccttcacaa atttgtaaaa gcgctatcct agttgtattt aaagtttaat
     1501 agagtcaatg taaaaaagta gatttactta taaaattttg atagtttaac aaagttgttt
     1561 agatcagctc tcgtttttaa tgtccttttt aaatacgctg ttgattgaca attagctaat
     1621 aagatcgtaa gtaaattttg tttacgaatt taatgtcaag ggaaggacac tttgaatcat
     1681 agtagtcata aaactgcgtt gcaagagggc gaaaagctca ctgtatggaa ccaatattta
     1741 tatgccgtct ttggaaataa aaagcgcgct cagacaatct tctatatttt aatcgtttta
     1801 gttcttatcg ttagtagcgt tcttgtttgc tatagtcccg aaaataacag cctaattaat
     1861 ttatcaaata caaccacgca tttctttgac attaagactg tttttatcga ttatcgacat
     1921 tcttccgcct attttagttt ttattgggat tcggttgcca caaaagcgta agcaatgggt
     1981 tcaagaatta gataattatt tggatgtaaa ttttgtttat aacaatcaaa ttcagataaa
     2041 agttgaacgg gtaccgctgg cctctattgc gaatgcaaga gaacaagcac aagcgatgat
     2101 taaagccttg aacgatgata tgtacgcttc tttagagcca atgctaaaag actttcgttc
     2161 ttacgaaata cgtcgtgaat caataggcaa tgaagaaaag tgtatagagc tgcatagggc
     2221 aacgattgaa ttgacaaaac cattatctca acaaccgctc tcaacacaga atagggggct
     2281 agcccactat cgcgtcgatg aaacgaaaaa cgaatttatc tattggaata taccaaacaa
     2341 aaccaaaaaa attatcaatc ctgaaacgaa agaagaacgt gatctttcac tgcattagcg
     2401 taattaagac attataaggt gttgttcaat gagttataac ctatatcaat ttgaagcagt
     2461 atttattcaa gactatattt tgtcaggtgg caaaattaaa accatggttg gtgctagtga
     2521 aattattgaa gcgattacca atcaactgct tgatgaagca gtagaaaaac tcggtttgaa
     2581 aatcaaaaaa attgacaaac tacctgaaaa gggcgaatta aacctgctgg ataacgaagt
     2641 ggtgtttccg cgtcgtgccg gagccgtgtt tatgatgatt acccataatg aaaaagccgc
     2701 gcaagacttt gctaaacttt ggccaatact ggtcagcaac tttgcacccg gcctgcgttt
     2761 ttctgccgca atggattcag acgaaaacct cgctgaagcc gccaaaaaag tgcgtcgtaa
     2821 actgaatgac caaaaaaacc aaccacaaac ttttttaccc gagtccacgc cgctaacggt
     2881 gcgttttcaa aaaaccggtt tagcgcaagt ggaagcgcct gctggaacta aaaaagacgg
     2941 tgcagactgg acaatgcaag cgaaactgtc tcattgcttt aagagcctag ccgacaaaca
     3001 tatcgataaa aaagatcaaa gtttcaaagg aaagcagttt gtttttccac aacaatttga
     3061 gcataggcac accaaagaat actggcgtga aagtttccca ttcaaaacca ccgaccccgg
     3121 caaccactcg attgctatta ttcataccga tggcaatggc ttgggtttgt atgtgcaaaa
     3181 aatctttgct gggttaagta agcttactgc agccgaatat attcatggct atgctgaatt
     3241 ttcacaaggt ttggatgttg ctacgcaaaa ggccgcacaa caagccaccc actggctcat
     3301 tcagcattac caacaggaag aaacccccta taaagtcgaa atcaaagacg agaatgtact
     3361 gccgttgccg atgcgcccac tgattctcgg tggtgatgac ctcacctgta ttgtgcgtgc
     3421 cgattatgcg ctagggttta tcaatgcgtt taccgaagca tttgaacagc aaaccacaga
     3481 ctttttaaaa ggcttggagg cactgaaaga cgtattaccc gaaagactca cttgcaccac
     3541 cggcatgatt tttattaaat ccaaccagcc gtttagcctg gcgtacaaac tggcggaaga
     3601 gctttgttcg accgccaaaa aagcgggaca aaaaatcagt gcgcaacaaa atagtgacaa
     3661 acccatgcca ccctcactga tttatttcct gcacaccacc aatacgctct ttgatgagtt
     3721 ggatgtccag cttgaccaag agctaaaaac gtcagacgat aagtgtttat ctttatgtcc
     3781 ctatgcattc caagcagagc aggagcggcc tgttcttaat cagctgttcg agcttaaagc
     3841 ctgtttcgat aaagacaaag acgatcagct caacccctct gccgtgcgta actacgccgg
     3901 acacctgcat caagacccgc attatgccga gaccttttgg aatcgctggc aaaaactcgt
     3961 tggtgatgat aaagcgaaaa cccgccaggc ctggtcaagc tttgaagctc tatggagtca
     4021 aatgtcggat aagaatgaag atccgaacca tctgccagtt gcagacctgg tgagtttatt
     4081 tgcattggat attaaagacc caaattccac ccctaaaacg gaggcaacta tatgagttat
     4141 ttgctaacag ccgaatttct aacctactgg catatcggca ccggtcgcgg ctctgggcaa
     4201 aatctcgatg cgctggtcga aaaagatgcc cacggtttgc cttatgttcc cggcaaaact
     4261 atcaaaggct tatttcgaga cgcgttttac aaaatggatc actggcaatc aactcaatat
     4321 accgactttc tttttggtgc gagaaccgca gaagataaac atacacgcga cgaaaccacg
     4381 cccggacgac tgcgttttag caacctgaat ctcattgaac gcggctattt gattcagcac
     4441 gacaatcaag acgacaagta tgaaggcaag ttgattccgc acttatttca aacccaagct
     4501 tcgaccgcaa ttgatgaaaa aaccggttcg gccaaagaaa aaagtttacg catgattgaa
     4561 gtggtggtgc ctgccaatct ggaaggtgac attgaatact tgccgtccat tcatgataaa
     4621 gagcaaccag tgtccttaga cgatttaacc aaattgctag agcaagccgc ctcactcatt
     4681 acccatatcg gcgccaataa aaatcgcggc atggggcgcg ttcgtttgga ggtaaaagca
     4741 taatgagtac acagacaata cagttgcagc tcaccctgac agagcctttg gtattaagcc
     4801 aatctaatgc cactgaaggc gcacatcagt cactggacta tattcccggt gcgaccattt
     4861 taggggcgat ggccgcccag cattatcgtg actttaagca acagggtaaa gcctacgaac
     4921 tttttcattc cggcaaagta cgttttcaca atgcctatcc gctcgtgaat gatcagccga
     4981 gttaccctgt gccgttatcc ctgcattacg acaaactcgg cgaaaaagag gaaccgatta
     5041 actatctgca taaaacctac gccacagaag agggtaacga cccaaacaaa attaaacagg
     5101 ttattcaagg caagcaacac cgtaaaggct atgtttccac cacccaaaat caccaggcct
     5161 ggtcgttttt tgagccggaa aaaaccctgc aaatgcgtac cgccatcaac cccaaaaaag
     5221 gcaaggcgca ggaaagccag ctttacggtt atcaactgtt aaaagccggt acccaatatc
     5281 tagcgcaaat cagctgcgat gatgccgaac tggcgcaaca gcttgaagcg acccttaacg
     5341 gtcaaaagga tctgttgatt ggccgctcac gcagtgcgca atacggcaag gtgcagctta
     5401 gtgtccaagc cgctaagacc aatcaagcca ataagccaat tattaagatt gacgatgaag
     5461 accatctcat attgtggtta gcgtcggata tggcaattta caaccaacat ggccagccaa
     5521 cgctgtcgcc ttcgcttcaa gacatggggt tgaaagtgca aggcgaattt atctcggcaa
     5581 aaagttttgt ccgcacccgc caatacgcac cttacaacgg ttttcgcaaa agctacgacc
     5641 tagaacgcca agttctcacc caaggctcaa ttttgaccta caagctcaca ggcgcattta
     5701 gtgaagcgga tatgcaaacc ttgcaacaag gcatcggcgc ttacactgaa aatggcctgg
     5761 gtcaagtggt gctcgataat agcttcaaac ttctgcaaca aagcgaaatc agcctgcaaa
     5821 aacccaaagc acaacgccag acccagtccg ttcaaaaccc gaatacagcg ttaatggcct
     5881 accttgtgga gcaagcgcaa caacgtgaag tggatgctaa atacgctgaa gcgattgacg
     5941 gattactcaa tgagttgcaa aagctatatc agtccgctcg gaactataac ggcttaatgc
     6001 ccggccaagc ttttggcccc ggcaaaaccc aatggggcgc gttgcgaaac tatgcaaccc
     6061 aagtcaaaaa caaaaaagac ctacaagaca aactgtttga aggccaagac gcctttatca
     6121 aaaaaagcga taaagactgg gccgtttcaa ccggtcatac aacttttaaa aactggctgg
     6181 cagacctggt taataaagag accaatgact tgaccctcat tcgcggccta gcttttaaag
     6241 tcaatcaaaa caaaatctta ctcgctttaa tggagggcaa ataatgttac tttacaacac
     6301 gcccattttt tattccgccc tggtcacaat agaatgtgca acccccttat ccgttaaagc
     6361 ggatgagtcc gacttaacca tcgattcgcg cattgtgcgc gatgtcaatg gctatcccac
     6421 cattcccggt acctcaatag ccggggtgtt gcgttcagtc gcgcgcgaat gcaacgcgga
     6481 agaaaacagc ttatttggtg ccgccggaga agaggatttg ccttcgcaaa ttcaagtcag
     6541 ctttggcttt attcacaatg ccaataacca acccatcgtc ggactattgc ccgccgaaca
     6601 gcgaaatacc gaaaacgaca tcgaaaccct gctaaaagac ctgatgccga ttttacgtga
     6661 ccaagtcgcg ctgaatgaat acggcgcggc aaaagacggc gccaaaatgg atcgcaccgc
     6721 cgtacccaaa ggcacgcgat tcagttttga acttaactgg gccaccgaca aacccaatga
     6781 cgaccaatgg cacaaaatcc tcgcctggtt gtgtcacccc gcattccgtc ttggcggcct
     6841 aacgcgacgg ggttttggca aagtcaaaat cgtcagtatc aaacaacaaa tgtacaactt
     6901 tgaagagcag gccgagctca accgatggca acaaaaccgt ccgctggatt ttaatgcaca
     6961 aaagggcgaa gacctatcgg ggcaattcca acagcgcgag gcagccaatt atatcgattt
     7021 cgccattgac ctagaagccg aagacttctg gcgcatcgga cagggtgata aagcgctggg
     7081 tacattagga aaagattacg acaaagaacc ggatctcaag ccctacaccg aaaccgtcat
     7141 tcactggcaa aatgaccagg ccggcctgca aaaccatcaa gtcgtcattc ccgcctccgg
     7201 cattaaaggc gcactgcgtc atcgtacctt attccattat cgtcgcctgc ataacgactt
     7261 taccgatggc tctaaacctt gtgaacgcac agataaagag cttaaagatt tatttggcac
     7321 catagaagaa aggggcttgg ctggtgcgat cattctggac gacatttatt tggacaaaac
     7381 gccagatcac aaagtcatga tgcacaacaa aatcgaccgc tttaccggcg gcaccattga
     7441 cggcgcctta tttagcgaac aattgctcta tggcggtggc tttaaattgg aaggccaaat
     7501 aaaggaaact cagcaatcaa gcgaactgtt gcaagctttt cgtttagcct tattggatct
     7561 ggcgcaaggg cgtctagcgt taggaggcgg ctccaccaaa ggccacggtt atttccaagc
     7621 caaatcaatg cacttaaccg cactggagca agctgaaaac aacaaacagg agaaatccgc
     7681 atgaatttaa ccaacgccta taaccaaatt aaagccgagc taaatgcgca atggatgagt
     7741 gaactcaaca ccgagagcct tcaagtgaca tccaattccc attgccaaaa cgaccaggcc
     7801 tggtcaaaaa tccgtgactt tcaacccaaa caaggctgga ttcaaaccct tgacgaagtg
     7861 catctgatcg aaaacggaca actaccaaaa aacgaagaca acctaattag tgccgagttg
     7921 gtcaatgcca acaacgaaag tctgcatatc cgcccgtcaa gcagaggaca gttaagccta
     7981 gtacacttca ccccaaacca agggcaaagc tactacgtca tccaaaccgc ccaccaaatc
     8041 aaacacggca aaaaaaacgg caccgcccat tacaaacttt actggcaatt caacaccccc
     8101 caaactcaac cggcgttgag tcgtttaatt gaaatcaacc aactggagaa aaaataatgg
     8161 cgtcgattac ttcaccttac aattttgttc ctatggctga aactgttcac ataccgagtt
     8221 ggcaacacat ctctcacgat agccctgaaa aagatggttt gagtggcatt attgaatatg
     8281 aactcagaaa cgtctcaccc ttaatggtgg gagataagag aattgaagat gagaggggcg
     8341 gaatagtaga gttctttaag acgcctgaca accaatatgc cattcccggc actagtttga
     8401 aaggcatgat tcgcaattgg ctagagatag ctacgcattc aaggttatcg atcataaatg
     8461 ataactggct cagttataga gatcttagaa acaaggaata cactgagcta ttaaccgatt
     8521 cagtaaacgg ggcatataaa gcaaaaagtc aagcaggttg gctaaaattt gaatcaggtg
     8581 aatggaagct ttatccggcc caagtctgga gaatagaaaa tagcgaaatt cagaaaacct
     8641 ttagcataac gatcaaagat aaagaggctg aaaaaatata cgccaaactt ggtggtcttc
     8701 aagctgtcaa ttttgagcct gaagacgaaa aaacccatgc caaccataca gtgccaatgg
     8761 tgtacgctag tgcaaccagc ataaaaaaag cgacaccaga ttcagcaaaa ggttttttga
     8821 ttgtaacggg acaaatgcct gggcctaaat ttccaaaacc tggccaatca aaaggcaaac
     8881 atatgaattt catattttcg ccgccttcaa gacaaccgtt ggaatatgaa aatgagatgg
     8941 ttttaaaagg ttttttggat ataaacaagg aaaaaggtga cttccaatat ctgaaaaaac
     9001 ttggacatca acatgggata cctgttttct ttattcagtc tcaacaaaaa gtcacgcaaa
     9061 tcggtatggc gcaaatgttc cgtttcccct ataaacacag tgtggggcaa ctgcgatacc
     9121 cttcgcacat cgacaatggc gataaagcaa aagactttac tcaaatcctg tttggtgatg
     9181 ttgacagtca cagtgagaca agaagtcaaa aagggcgctt aagcttctcc ttagctaaag
     9241 ctcaaaccga acatatcaca acccagcttc taccctctac cgtcttaggt gcaccaagaa
     9301 actcttttta tccggcctac atagaccaga acgaaataaa aggatcttat tcgacctata
     9361 accaaaaagt agcgaaacta tcgggtttta aacgctatgc ggttcataaa gggtttaatg
     9421 caaatgtgct acctaagcca ccagaaataa aaggtaaagt caattacaag gtcgctgttc
     9481 aaataaaagc attatcagaa aatcaaatct ttagcggtaa ggttcgtttt cacaacctta
     9541 acaagtttga actgggtgcc ttactttaca ctttaaatat tagtaaacaa gaagggctat
     9601 accaccagct tggcatgggc aaaccttatg gattaggtaa agtgaaattt gaaaatataa
     9661 agctggattt aactgaagaa caaaatctct ctgagcaaaa aattattgat agttttatcg
     9721 actatgctga caatgaaatt caatcgaaac aaactataaa ccaattgtta gtcatgcaaa
     9781 acgaaaatag ttttgccgac ggtgaactta aatatttatc cttcccgaca ggttttgttg
     9841 acaccattaa gtcgggtggc aaaaacaaac tccctgccct cgctgaaaaa gcagcagact
     9901 tagcgaaaaa aattgaacaa gaaaaaaatg agcaaatacg gcagcaaaaa attaaagaag
     9961 cccaacaagc tcaaaaggat aaacgcaatc aaaaatcagt tgttgatact ttggttaaag
    10021 aaaagttaaa tggcgagatt aataaagcag ctattcatac actatctgag tccccaagtc
    10081 tttggaaaga cttggcagaa gatgaccaac aagcgttagc gaacaaaata aaagtatctg
    10141 attactataa aaatgcaaac acaaaagtta gaaagaaaat tcggcaagca ttaggggatt
    10201 tatcaaagcg aatcatttaa atgatcctcc catcctttcc cgacttaacc ggcctagtgg
    10261 tgaatttgaa atttaccgcc cgggccgagt tctctttaaa tcacgaaatg gccgtggatg
    10321 cctttttacg ccactccctc aatttaggcg aaagctacag tcatcaccta tccattatca
    10381 cgcctgaaaa tggtcgccta ttctaccgag aaggcgacac ctatcgcttt gttgtcattg
    10441 caatgggcaa tcaacagcaa accaactcca tctggcacac actgattaac catctgcgca
    10501 aacttcccga tagcgccccc attaccgaca aacaagcccc gctgcgtaac aacatcaagc
    10561 tcgaaagtct caacgacctt tttgacggca ttcccgtatc ctccaaagaa tcgcttgatg
    10621 cctacaccct tcaacgcgca atggaacaag gtctcgcctg gcacaaagcc gctaacctca
    10681 ccgaacaacc gctcgatata caatggtatt ggcaaagcac cgtgcgcata ttgcacgcag
    10741 accacaaaca acacaaaggc gaacaacgct attgtcgcga cgccgttcaa ctaacgcctt
    10801 tgttattatt aaaacgtatc tatgaaacac tcaataatgt ggccacctat ttcgggttaa
    10861 aaaccaacaa aaacaccaca gaaaatcacc aggcctggtt gaaagaacag gcacaatata
    10921 tcgaaatcca acacccggat ctctactgga tagacacccc atactttggc aaagacgccg
    10981 aaaaaaacac cctgggaggc atggcaggta attttacctt atcgctaaaa cccggcatcg
    11041 aacccgggtt attggccatg ttaatcctca cacaaatggt gggtgtcggc caaagacgca
    11101 cctcaggcct gggcaaatat tggctgaaac attccctaaa acatgcgcat cttattctcg
    11161 ggctaaagcc caatcgagta acccgcagtc aaacattgct agactgcata attcagcccc
    11221 acattatcag ccaagccatt gctgaaattg aaaaaaaaac caatatcgac accctaaacg
    11281 aacgaaccct ctcacaagtg caaagcgcca ttggtcagct gagaaaacac caataccaag
    11341 cccccaaatt acaaggcttc accattccca aaaaagacgg caccgaaaga ttgcttgccg
    11401 ttagccccct ctatgaccgc attttacaaa aagccgccgc catcgtactc acgccggggc
    11461 tagacgccat tatgagccaa gcatcctacg gctatcgcaa aggtcttagc cgccaacaag
    11521 tgcgctacga aattcaaaac gcctatcgac aagggtatca ctgggtctat gaatccgaca
    11581 tagaagattt ttttgatgca gtctatcgac cacagctgat aaaccggctc aaatccctgc
    11641 tcggaaacga tccactctgg gaacaaattg aaagctggct tggtcaagac attcacataa
    11701 aagacacgat tattgagcga accccaaacc ttgggttgcc acaaggatca ccgctcagtc
    11761 cgctgctggc caactttata ctagacgact tcgattcaga tttagaaaca cacggtttca
    11821 aaatcatccg atttgcagac gactttatta tcctatgcaa atctcaacat gaagcacaac
    11881 aagccgcaca cgccgttgaa caaagcctaa aagaagtcaa actcagcatc aatgtcgaaa
    11941 aaacccacat tattcagctc aatcaagggt ttcgattttt gggttatcta tttcgagaag
    12001 atcacgccat cgaaatcgcc ggcgaaaaat ccgacggccg caccaccttt gcagccgaac
    12061 aaaccccaac caacttaccc ccctggttag ccaatctcgg cacaaaatcc ccccaaccgt
    12121 tagcagatga cgacctcccc aaaaaaagtt acggccaaat tgaaacacaa ggaacccact
    12181 tggtattagc aggcgacgcc caaatcatca ccaccgacaa ccaaaacctg attgtcaaaa
    12241 aagacgacaa aatcacccat aaaatcagtt tagaacaact acacgccgtc accctcatcg
    12301 gcctacacac catgacgttg cccgccaaac accgacttct agaacacaaa atccccgtgc
    12361 acatagccga ccgaaccggc cgctatctag gcgccgtaac cagttttcaa cccgcccaaa
    12421 acaactacaa aaactggttt atacaactgc aaatgtgcga cagagaaccc tttgcacacg
    12481 ccatcgcaca acaaattgtc atatcacgca ttcacaatca acggcaaacc ctcttaaaaa
    12541 gaaaagccca ccgtaaacaa ttgcaacaaa ccctatccaa tctcaaaaaa ctgcaataca
    12601 aagtcaccgc tgcaaccaaa cgctcaagtt taaacggcct ggaaggcagt gccacccgag
    12661 aatacttcca acaatttaac ctattcctac ccgaatgggc gcacttcagc aaacgcacac
    12721 gccgcccacc taaagacccc tttaacgtat tgttatcact gggatatacc atcctataca
    12781 gccacacaga cgccatactg caaagtgccg gattcatcac ctggaaaggc atctaccacc
    12841 aacaaagcgc cgcccatgcc gctctcgcat ccgacatcat ggaaagctac cgacacctag
    12901 tagaaagata cgcaatctac attattaacc atggtcaaat taaacaagac gactttcgcc
    12961 aagaaaaaga ccatctaggc caagacacca ttcgactcag tgccgaagct agacgccgct
    13021 acgtgggcgg actaatcaat cgcttccaaa aatttagcaa agacaaaacc ctgcaccaac
    13081 acctatacca acaagcacaa caactcaaaa acgccatgca caaccaacaa tctagtcaat
    13141 ttcaagtatg gaaagaactc aaatgaaaca ctacctgatt tgctttgatg tccaacacga
    13201 caaaacccgc gcaaaactct caaggctgct ggaaaaatac ggccccagag tccaaggctc
    13261 ggtatttgaa gtcagtttca aaacccccga tcgcaaacga caactagaat acaaaatcca
    13321 ccaaattatc aaacaatcca acaccgaaga aaacaatatc cgtttctaca acctcaataa
    13381 agacaccata aaacacagtc acgacatcaa tggcaatccc atcgctcaat tacctgctgc
    13441 aatcgttcta taaacagcgg caccaaaacg ccacaaagtt atccgcacca gaattataaa
    13501 atcacaaaaa aaacaaataa aaaaataaaa aacatttaaa tcattatgat aaaattcatt
    13561 tttaataatc aacattaaaa tatggtgcgg gaactatgaa aaacaaacaa aaacaaccat
    13621 ccatacctca ccaaaatacc cccggtaacc catcaaacac accccaaatc attctggtgc
    13681 ggaaaatgca ttgcaactca ttgaataagc agatagaatt tcaaccggag ttctagaaca
    13741 ccaaagccga aaggctgtta agacagctgt taagaccaat gttccagacc atcccttcaa
    13801 gtctttgtac tgttctagaa caccaaagcc gaaaggctgt taagactcca cagctgcagt
    13861 gcatatctcg tgcgtctgct gttctagaac accaaagccg aaaggctgtt aagaccatcg
    13921 ctttgcttgt caactctccg acacatcgag ttctagaaca ccaaagccga aaggctgtta
    13981 agactttgat ccctctaatt gctaacgcgg ctgtcttgtg ttctagaaca ccaaagccga
    14041 aaggctgtta agacaatatt tctttaaact ctttctttga gtagcccagt tctagaacac
    14101 caaagccgaa aggctgttaa gacatcattt cttatctcca tttttgttta cttgtatgtt
    14161 ctagaacacc aaagccgaaa ggctgttaag actgcgttag accttctaac tggtttaata
    14221 accccgttct agaacaccaa agccgaaagg ctgttaagac agcattagtt aagttagcat
    14281 tagttaagtc tgttctagaa caccaaagcc gaaaggctgt taagacttct ttttaaattt
    14341 gaattgtttt gtttctgact gttctagaac accaaagccg aaaggctgtt aagacttcaa
    14401 cgcaaagccg ttttcttcaa ctgctttaag ttctagaaca ccaaagccga aaggctgtta
    14461 agactatctt aagttagcat tagttaagtc tgcatatcgt tctagaacac caaagccgaa
    14521 aggctgttaa gactgcatta gttaagttag cattaattaa atcgttctag aacaccaaag
    14581 ccgaaaggct gttaagactt ttagttaggt tagttaattt catttaatga atccgttcta
    14641 gcagcttgtc ggactttccg accgtaaaat gttaaactcg ctaggtattt aaaatccccg
    14701 agaaagtgaa aaattcatga gcgataagtt ccg
//
