# Supplementary material for: Structural coordination between active sites of a CRISPR reverse transcriptase-integrase complex
Source: Nat Commun. 2021 May 6;12:2571. doi: 10.1038/s41467-021-22900-y (PMC8102632; doi:10.1038/s41467-021-22900-y)
Supplement: Supplementary file 7 — Source Data [file 41467_2021_22900_MOESM7_ESM.xlsx]

## Sheet: Fig. 2b
Fig. 2b

## Sheet: Fig. 2c, Suppl. Fig. 5a
Fig. 2c, Suppl. Fig. 5a
Fraction plasmid nicked (%)
	dsDNA				ssDNA				ssRNA				no protospacer
Time (min)	Biological replicate 1	Biological replicate 2	Biological replicate 3		Biological replicate 1	Biological replicate 2	Biological replicate 3		Biological replicate 1	Biological replicate 2	Biological replicate 3		Biological replicate 1	Biological replicate 2	Biological replicate 3
0	3.04715	4.70875	7.81933		2.65952	1.99116	1.38684		3.96073	0.791748	1.10047		1.1377	2.0777	1.33526
1	10.8498	9.95149	10.5765		5.43675	6.44074	3.46295		4.91813	1.24169	1.8089		4.88728	2.30637	4.50607
5	61.8447	62.6502	56.6938		41.3992	40.6736	55.5055		3.83443	2.001	1.98233		5.29075	5.67649	4.97563
10	97.1892	93.3321	89.9334		61.8594	63.2611	86.8261		4.63562	2.88958	3.30509		5.74048	6.25592	6.83156
30	99.8855	99.6461	99.321		73.2955	76.5823	97.8812		9.69102	4.37419	9.07667		7.85121	8.13153	9.00755
60	99.9072	99.5886	99.4292		75.9966	77.4312	97.0008		15.5676	11.1875	11.9677		10.1389	9.40057	10.8549
120	99.687	99.8113	99.2357		54.3904	79.6794	97.4842		34.2846	20.5298	19.8349		14.1836	11.5639	12.5067
mean at time = 120 min.		99.58				77.18				24.88				12.75
	Statistical significance of fraction plasmid nicked after two hours was assessed using unpaired, two-tailed T tests (α = 0.05)
	dsDNA vs. ssRNA at Time = 120 min.
	P-value	9.2e-05
	ssDNA vs. ssRNA at Time = 120 min.
	P-value	0.0173
	Graph plotted and statistical calculations in Prism 7 version 7.0c

## Sheet: Fig. 2f, Suppl. Fig. 8c
Fig. 2f, Suppl. Fig. 8c
	% ligation activity relative to WT
	dsDNA ligation				ssDNA ligation				ssRNA ligation
	WT	H873A	R835A		WT	H873A	R835A		WT	H873A	R835A
Biological replicate 1	100	1.38044	33.3348		100	3.59267	28.1233		100	0.236933	0
Biological replicate 2	100	9.62139	35.4763		100	15.0097	42.4709		100	0	0.0229492
Biological replicate 3	100	26.3026	36.5698		100	20.0348	65.6557		100	0	0
mean		12.43	35.13			12.88	45.42			0.07898	0.00765
SD		12.7	1.646			8.426	18.94			0.1368	0.01325
	Graph plotted and statistical calculations in Prism 7 version 7.0c

## Sheet: Fig. 3c
Fig. 3c
	Fraction plasmid nicked (%)
	plasmid only	no protospacer	15 nt	35 nt	55 nt	75 nt	95 nt	115 nt
Biological replicate 1	5.2768	12.8881	78.1488	70.0376	63.678	40.8602	29.5527	46.1027
Biological replicate 2	5.61132	16.3972	81.9645	88.923	75.8225	49.7772	41.5455	50.5098
Biological replicate 3	5.92185	19.0394	85.1751	72.9445	62.8989	38.5699	27.8677	37.2635
mean	5.603	16.11	81.76	77.3	67.47	43.07	32.99	44.63
SD	0.3226	3.086	3.518	10.17	7.247	5.921	7.458	6.746
Graph plotted and statistical calculations in Prism 7 version 7.0c

## Sheet: Fig. 3d
Fig. 3d
	Fraction plasmid nicked (%)
	plasmid only	no protospacer	15 nt	35 nt	55 nt	75 nt	95 nt	115 nt
Biological replicate 1	5.6157	13.0412	75.2337	74.8534	76.1371	50.8491	58.5263	48.034
Biological replicate 2	4.995	13.4448	85.4986	88.0145	86.1972	75.5877	62.5432	55.5813
Biological replicate 3	5.73106	20.6082	72.2794	67.6935	62.8982	56.3026	40.552	37.8288
mean	5.447	15.7	77.67	76.85	75.08	60.91	53.87	47.15
SD	0.3959	4.257	6.938	10.31	11.69	13	11.71	8.909
Graph plotted and statistical calculations in Prism 7 version 7.0c

## Sheet: Fig. 4c
Fig. 4c
	Events
integration site (bp from leader-repeat junction)	full-site integration	spacer insertion followed by deletion
-144	0	1
-138	0	3
-110	0	1
-106	0	1
-104	0	1
-45	0	2
-25	0	1
0	12	0
+20	0	1
+36	2	0
Graph plotted in Prism 7 version 7.0c

## Sheet: Fig. 5d
	Fig. 5d
	RT activity (A405-A490)
	Cas6-RT-Cas1	Cas2	Cas6-RT-Cas1--Cas2
Biological replicate 1	0.853	-0.002	2.598
Biological replicate 2	0.583	0.002	1.877
Biological replicate 3	1.134	0.003	2.196
mean	0.8567	0.001	2.224
SD	0.2755	0.002646	0.3613
Graph plotted and statistical calculations in Prism 7 version 7.0c

## Sheet: Fig. 5e,f
Fig. 5e, f

## Sheet: Fig. 6c, Suppl. Fig. 8c
Fig. 6c, Suppl. Fig. 8c
	dsDNA ligation (% ligation activity relative to WT)
	WT	H873A*	R835A*	D540A	K574A	R37A		*Data also represented in Figure 2f
Biological replicate 1	100	1.38044	33.3348	79.9703	93.6518	201.643
Biological replicate 2	100	9.62139	35.4763	79.1215	81.8781	245.935
Biological replicate 3	100	26.3026	36.5698	70.6998	64.2345	233.797
mean		12.43	35.13	76.6	79.92	227.1
SD		12.7	1.646	5.125	14.81	22.89
	ssDNA ligation (% ligation activity relative to WT)
	WT	H873A*	R835A*	D540A	K574A	R37A
Biological replicate 1	100	3.59267	28.1233	60.1078	48.5094	136.315
Biological replicate 2	100	15.0097	42.4709	45.2229	66.2745	161.351
Biological replicate 3	100	20.0348	65.6557	96.2702	97.5594	232.458
mean		12.88	45.42	67.2	70.78	176.7
SD		8.426	18.94	26.25	24.83	49.88
	ssRNA ligation (% ligation activity relative to WT)
	WT	H873A*	R835A*	D540A	K574A	R37A
Biological replicate 1	100	0.236933	0	17.9061	12.8831	21.5289
Biological replicate 2	100	0	0.0229492	20.6883	19.2714	32.8673
Biological replicate 3	100	0	0	16.3286	14.0254	25.0472
mean		0.07898	0.00765	18.31	15.39	26.48
SD		0.1368	0.01325	2.207	3.407	5.804
Graph plotted and statistical calculations in Prism 7 version 7.0c

## Sheet: Fig. 6d
	Fig. 6d
	RT activity (A405-A490)
	WT	H873A	R835A	D540A	K574A	R37A	no protein
Biological replicate 1	2.273	1.534	1.323	0.07	0.066	0.864	0.057
Biological replicate 2	2.766	1.273	1.086	0.066	0.066	0.934	0.06
Biological replicate 3	2.336	1.538	1.025	0.067	0.072	1.381	0.06
mean	2.458	1.448	1.145	0.06767	0.068	1.06	0.059
SD	0.2683	0.1519	0.1574	0.002082	0.003464	0.2805	0.001732
Statistical significance was assessed by comparing samples to WT control using unpaired, two-tailed T tests (α = 0.05)
P-value		0.0048	0.0019	0.0001	0.0001	0.0034
Graph plotted and statistical calculations in Prism 7 version 7.0c

[truncated: 6 more sheets: Fig. 6e, Suppl. Fig. 8e, Suppl. Fig. 1a,b, Suppl. Fig. 3d,f, Suppl. Fig. 5b, Suppl. Fig. 6b-d, Suppl. Fig. 7a,b]
